# Supplementary material for: Magnetic Cellulose Nanocrystal Composites: Synthesis, Properties, Applications, and Opportunities
Source: Nanomaterials (Basel). 2026 May 22;16(11):645. doi: 10.3390/nano16110645 (PMC13258494; doi:10.3390/nano16110645)
Supplement: Supplementary file 1 [file nanomaterials-16-00645-s001.zip]

Archive with 1 entries (1 files):
- nanomaterials-4270058-supplementary.pdf
